# Supplementary material for: Teaching Internal Medicine Residents to Critically Appraise the Role of Race in Pulmonary Function Testing
Source: MedEdPORTAL. 2025 Feb 20;21:11498. doi: 10.15766/mep_2374-8265.11498 (PMC11839840; doi:10.15766/mep_2374-8265.11498)
Supplement: Supplementary file 1 — Untangling Race From Pulmonary Function Testing.pptxPresentation Script.docxBreakout Room Activity.docxPretest Survey.docxPosttest Survey.docxScoring Rubric.docx [file mep_2374-8265.11498-s001.zip]

Archive with 7 entries (7 files):
- B. Presentation Script.docx
- C. Breakout Room Activity.docx
- F. Scoring Rubric.docx
- D. Pretest Survey.docx
- E. Posttest Survey.docx
- A. Untangling Race From Pulmonary Function Testing.pptx
- _Educational Summary Report_11498.pdf
